# Supplementary material for: Environmental impacts of household consumption in Europe: Comparing process-based LCA and environmentally extended input-output analysis
Source: J Clean Prod. 2019 Dec 10;240:117966. doi: 10.1016/j.jclepro.2019.117966 (PMC6886559; doi:10.1016/j.jclepro.2019.117966)
Supplement: Multimedia component 2 [file mmc2.xlsx]

## Sheet: Note on EXIOBASE_COICOP
	SUPPORTING INFORMATION - S9
	Environmental impacts of household consumption in Europe: comparing process-based LCA and environmentally extended input-output analysis
	Valentina Castellania, Antoine Beylota, Serenella Salaa*
	aEuropean Commission-Joint Research Centre, Via Enrico Fermi 2749, I-21027 Ispra (VA), Italy

## Sheet: Alloc. matrix EXIOBASE_COICOP
		COICOP divisions
	EXIOBASE commodities (in nomenclature of industries)	Food and non-alcoholic beverages	Alcoholic beverages, tobacco and narcotics	Clothing and footwear	Housing, water, electricity, gas and other fuels	Furnishings, household equipment and routine household maintenance	Health	Transport	Communications	Recreation and culture	Education	Restaurants and hotels	Miscellaneous goods and services	References and comments
1	Cultivation of paddy rice	0	0	0	0	0	0	0	0	0	0	0	0	Not directly consumed by households
2	Cultivation of wheat	1	0	0	0	0	0	0	0	0	0	0	0	Huysman et al., 2016; Schmidt, 2010; Ivanova et al., 2017.
3	Cultivation of cereal grains nec	1	0	0	0	0	0	0	0	0	0	0	0	Huysman et al., 2016; Schmidt, 2010; Ivanova et al., 2017.
4	Cultivation of vegetables, fruit, nuts	1	0	0	0	0	0	0	0	0	0	0	0	Huysman et al., 2016; Schmidt, 2010; Ivanova et al., 2017.
5	Cultivation of oil seeds	1	0	0	0	0	0	0	0	0	0	0	0	Huysman et al., 2016; Schmidt, 2010; Ivanova et al., 2017.
6	Cultivation of sugar cane, sugar beet	1	0	0	0	0	0	0	0	0	0	0	0	Huysman et al., 2016; Schmidt, 2010.
7	Cultivation of plant-based fibers	0.333333	0.333333	0.333333	0	0	0	0	0	0	0	0	0	Assumption in the context of contradictory values in the literature: In Huysman et al., 2016: 100% allocation to Food. In Ivanova et al., 2017: 100% allocation to Clothing.
8	Cultivation of crops nec	1	0	0	0	0	0	0	0	0	0	0	0	Huysman et al., 2016; Schmidt, 2010; Ivanova et al., 2017.
9	Cattle farming	0	0	0	0	0	0	0	0	0	0	0	0	Not directly consumed by households
10	Pigs farming	0	0	0	0	0	0	0	0	0	0	0	0	Not directly consumed by households
11	Poultry farming	1	0	0	0	0	0	0	0	0	0	0	0	Huysman et al., 2016; Schmidt, 2010; Ivanova et al., 2017.
12	Meat animals nec	1	0	0	0	0	0	0	0	0	0	0	0	Huysman et al., 2016; Schmidt, 2010; Ivanova et al., 2017.
13	Animal products nec	1	0	0	0	0	0	0	0	0	0	0	0	Huysman et al., 2016; Schmidt, 2010; Ivanova et al., 2017.
14	Raw milk	1	0	0	0	0	0	0	0	0	0	0	0	Huysman et al., 2016; Schmidt, 2010; Ivanova et al., 2017.
15	Wool, silk-worm cocoons	0	0	0	0	0	0	0	0	0	0	0	0	Not directly consumed by households
16	Manure treatment (conventional), storage and land application	0	0	0	0	0	0	0	0	0	0	0	0	Not directly consumed by households
17	Manure treatment (biogas), storage and land application	0	0	0	0	0	0	0	0	0	0	0	0	Not directly consumed by households
18	Forestry, logging and related service activities (02)	0.0225	0.0075	0	0.72	0.25	0	0	0	0	0	0	0	Derived from Huysman et al., 2016; Schmidt, 2010.
19	Fishing, operating of fish hatcheries and fish farms; service activities incidental to fishing (05)	1	0	0	0	0	0	0	0	0	0	0	0	Huysman et al., 2016; Schmidt, 2010; Ivanova et al., 2017.
20	Mining of coal and lignite; extraction of peat (10)	0	0	0	1	0	0	0	0	0	0	0	0	Derived from Huysman et al., 2016.
21	Extraction of crude petroleum and services related to crude oil extraction, excluding surveying	0	0	0	0	0	0	0	0	0	0	0	0	Not directly consumed by households
22	Extraction of natural gas and services related to natural gas extraction, excluding surveying	0	0	0	1	0	0	0	0	0	0	0	0	Derived from Huysman et al., 2016.
23	Extraction, liquefaction, and regasification of other petroleum and gaseous materials	0	0	0	0	0	0	0	0	0	0	0	0	Not directly consumed by households
24	Mining of uranium and thorium ores (12)	0	0	0	0	0	0	0	0	0	0	0	0	Not directly consumed by households
25	Mining of iron ores	0	0	0	0	0	0	0	0	0	0	0	0	Not directly consumed by households
26	Mining of copper ores and concentrates	0	0	0	0	0	0	0	0	0	0	0	0	Not directly consumed by households
27	Mining of nickel ores and concentrates	0	0	0	0	0	0	0	0	0	0	0	0	Not directly consumed by households
28	Mining of aluminium ores and concentrates	0	0	0	0	0	0	0	0	0	0	0	0	Not directly consumed by households
29	Mining of precious metal ores and concentrates	0	0	0	0	0	0	0	0	0	0	0	0	Not directly consumed by households
30	Mining of lead, zinc and tin ores and concentrates	0	0	0	0	0	0	0	0	0	0	0	0	Not directly consumed by households
31	Mining of other non-ferrous metal ores and concentrates	0	0	0	0	0	0	0	0	0	0	0	0	Not directly consumed by households
32	Quarrying of stone	0	0	0	0	0	0	0	0	0	0	0	0	Not directly consumed by households
33	Quarrying of sand and clay	0	0	0	0	0	0	0	0	0	0	0	0	Not directly consumed by households
34	Mining of chemical and fertilizer minerals, production of salt, other mining and quarrying n.e.c.	0	0	0	1	0	0	0	0	0	0	0	0	Derived from Huysman et al., 2016. and Ivanova et al., 2017
35	Processing of meat cattle	1	0	0	0	0	0	0	0	0	0	0	0	Huysman et al., 2016; Schmidt, 2010; Ivanova et al., 2017.
36	Processing of meat pigs	1	0	0	0	0	0	0	0	0	0	0	0	Huysman et al., 2016; Schmidt, 2010; Ivanova et al., 2017.
37	Processing of meat poultry	1	0	0	0	0	0	0	0	0	0	0	0	Huysman et al., 2016; Schmidt, 2010; Ivanova et al., 2017.
38	Production of meat products nec	1	0	0	0	0	0	0	0	0	0	0	0	Huysman et al., 2016; Schmidt, 2010; Ivanova et al., 2017.
39	Processing vegetable oils and fats	1	0	0	0	0	0	0	0	0	0	0	0	Huysman et al., 2016; Schmidt, 2010; Ivanova et al., 2017.
40	Processing of dairy products	1	0	0	0	0	0	0	0	0	0	0	0	Huysman et al., 2016; Schmidt, 2010; Ivanova et al., 2017.
41	Processed rice	1	0	0	0	0	0	0	0	0	0	0	0	Huysman et al., 2016; Schmidt, 2010; Ivanova et al., 2017.
42	Sugar refining	1	0	0	0	0	0	0	0	0	0	0	0	Huysman et al., 2016; Schmidt, 2010; Ivanova et al., 2017.
43	Processing of Food products nec	1	0	0	0	0	0	0	0	0	0	0	0	Huysman et al., 2016; Schmidt, 2010; Ivanova et al., 2017.
44	Manufacture of beverages	0.5	0.5	0	0	0	0	0	0	0	0	0	0	Derived from Huysman et al., 2016; Schmidt, 2010; Ivanova et al., 2017; completed with assumption.
45	Manufacture of fish products	1	0	0	0	0	0	0	0	0	0	0	0	Huysman et al., 2016; Schmidt, 2010; Ivanova et al., 2017.
46	Manufacture of tobacco products (16)	0	1	0	0	0	0	0	0	0	0	0	0	By definition of the product and COICOP division
47	Manufacture of textiles (17)	0	0	1	0	0	0	0	0	0	0	0	0	Ivanova et al., 2017.
48	Manufacture of wearing apparel; dressing and dyeing of fur (18)	0	0	1	0	0	0	0	0	0	0	0	0	Ivanova et al., 2017.
49	Tanning and dressing of leather; manufacture of luggage, handbags, saddlery, harness and footwear (19)	0	0	1	0	0	0	0	0	0	0	0	0	Ivanova et al., 2017.
50	Manufacture of wood and of products of wood and cork, except furniture; manufacture of articles of straw and plaiting materials (20)	0.0225	0.0075	0	0.72	0.25	0	0	0	0	0	0	0	Derived from Huysman et al., 2016; Schmidt, 2010.
51	Re-processing of secondary wood material into new wood material	0	0	0	1	0	0	0	0	0	0	0	0	By definition of the service and COICOP division
52	Pulp	0	0	0	0	0	0	0	0	0	0	0	0	Not directly consumed by households
53	Re-processing of secondary paper into new pulp	0	0	0	1	0	0	0	0	0	0	0	0	By definition of the service and COICOP division
54	Paper	0	0	0	0	0	0	0	0	1	0	0	0	Derived from Huysman et al. (2016)
55	Publishing, printing and reproduction of recorded media (22)	0	0	0	0	0	0	0	0	1	0	0	0	Derived from Huysman et al. (2016), Schmidt (2010) and BIO Intelligence Services (2012)
56	Manufacture of coke oven products	0	0	0	1	0	0	0	0	0	0	0	0	Ivanova et al., 2017.
57	Petroleum Refinery	0	0	0	0	0	0	1	0	0	0	0	0	Huysman et al. (2016)
58	Processing of nuclear fuel	0	0	0	0	0	0	0	0	0	0	0	0	Not directly consumed by households
59	Plastics, basic	0	0	0	0	0	0	0	0	0	0	0	0	Not directly consumed by households
60	Re-processing of secondary plastic into new plastic	0	0	0	1	0	0	0	0	0	0	0	0	By definition of the service and COICOP division
61	N-fertiliser	0	0	0	0	0	0	0	0	1	0	0	0	By definition of the product and COICOP division
62	P- and other fertiliser	0	0	0	0	0	0	0	0	1	0	0	0	By definition of the product and COICOP division
63	Chemicals nec	0	0	0.0639474	0.255789	0.0426316	0.127895	0.07	0.0746053	0.245132	0	0	0.12	Derived from Huysman et al. (2016) and Schmidt (2010)
64	Manufacture of rubber and plastic products (25)	0	0	0	0.67	0.21	0	0	0.12	0	0	0	0	Derived from Huysman et al. (2016) and Schmidt (2010)
65	Manufacture of glass and glass products	0	0	0	0.52	0.48	0	0	0	0	0	0	0	Derived from Huysman et al. (2016)
66	Re-processing of secondary glass into new glass	0	0	0	1	0	0	0	0	0	0	0	0	By definition of the service and COICOP division
67	Manufacture of ceramic goods	0	0	0	0.52	0.48	0	0	0	0	0	0	0	Derived from Huysman et al. (2016)
68	Manufacture of bricks, tiles and construction products, in baked clay	0	0	0	1	0	0	0	0	0	0	0	0	Derived from Huysman et al. (2016), Schmidt (2010) and Ivanova et al. (2017)
69	Manufacture of cement, lime and plaster	0	0	0	1	0	0	0	0	0	0	0	0	Derived from Huysman et al. (2016), Schmidt (2010) and Ivanova et al. (2017)
70	Re-processing of ash into clinker	0	0	0	1	0	0	0	0	0	0	0	0	By definition of the service and COICOP division
71	Manufacture of other non-metallic mineral products n.e.c.	0	0	0	1	0	0	0	0	0	0	0	0	Derived from Huysman et al. (2016), Schmidt (2010) and Ivanova et al. (2017)
72	Manufacture of basic iron and steel and of ferro-alloys and first products thereof	0	0	0	0	0	0	0	0	0	0	0	0	Not directly consumed by households
73	Re-processing of secondary steel into new steel	0	0	0	1	0	0	0	0	0	0	0	0	By definition of the service and COICOP division
74	Precious metals production	0	0	0	0	0	0	0	0	0	0	0	1	By definition of the product and COICOP division
75	Re-processing of secondary precious metals into new precious metals	0	0	0	1	0	0	0	0	0	0	0	0	By definition of the service and COICOP division
76	Aluminium production	0	0	0	0	0	0	0	0	0	0	0	0	Not directly consumed by households
77	Re-processing of secondary aluminium into new aluminium	0	0	0	1	0	0	0	0	0	0	0	0	By definition of the service and COICOP division
78	Lead, zinc and tin production	0	0	0	0	0	0	0	0	0	0	0	0	Not directly consumed by households
79	Re-processing of secondary lead into new lead	0	0	0	1	0	0	0	0	0	0	0	0	By definition of the service and COICOP division
80	Copper production	0	0	0	0	0	0	0	0	0	0	0	0	Not directly consumed by households
81	Re-processing of secondary copper into new copper	0	0	0	1	0	0	0	0	0	0	0	0	By definition of the service and COICOP division
82	Other non-ferrous metal production	0	0	0	0	0	0	0	0	0	0	0	0	Not directly consumed by households
83	Re-processing of secondary other non-ferrous metals into new other non-ferrous metals	0	0	0	1	0	0	0	0	0	0	0	0	By definition of the service and COICOP division
84	Casting of metals	0	0	0	1	0	0	0	0	0	0	0	0	Derived from Huysman et al. (2016)
85	Manufacture of fabricated metal products, except machinery and equipment (28)	0	0	0	0.36	0.16	0	0	0	0.48	0	0	0	Derived from Schmidt (2010)
86	Manufacture of machinery and equipment n.e.c. (29)	0	0	0	0.08	0.87	0	0	0	0.05	0	0	0	Derived from Schmidt (2010), with modifications based on COICOP definitions.
87	Manufacture of office machinery and computers (30)	0	0	0	0	0	0	0	0	1	0	0	0	Derived from Schmidt (2010)
88	Manufacture of electrical machinery and apparatus n.e.c. (31)	0	0	0	0	0.91	0	0.04	0.03	0.02	0	0	0	Derived from Huysman et al. (2016) and Schmidt (2010), using BIO IS (2012) as a complement
89	Manufacture of radio, television and communication equipment and apparatus (32)	0	0	0	0	0	0	0	0.19	0.81	0	0	0	Derived from Schmidt (2010)
90	Manufacture of medical, precision and optical instruments, watches and clocks (33)	0	0	0	0	0	0.59	0	0	0.41	0	0	0	Derived from Schmidt (2010)
91	Manufacture of motor vehicles, trailers and semi-trailers (34)	0	0	0	0	0	0	1	0	0	0	0	0	Derived from Huysman et al. (2016) and Ivanova et al. (2017)
92	Manufacture of other transport equipment (35)	0	0	0	0	0	0	1	0	0	0	0	0	Derived from Huysman et al. (2016) and Ivanova et al. (2017)
93	Manufacture of furniture; manufacturing n.e.c. (36)	0	0	0	0	1	0	0	0	0	0	0	0	Derived from Ivanova et al. (2017)
94	Recycling of waste and scrap	0	0	0	1	0	0	0	0	0	0	0	0	By definition of the service and COICOP division
95	Recycling of bottles by direct reuse	0	0	0	1	0	0	0	0	0	0	0	0	By definition of the service and COICOP division
96	Production of electricity by coal	0	0	0	1	0	0	0	0	0	0	0	0	Derived from Ivanova et al. (2017)
97	Production of electricity by gas	0	0	0	1	0	0	0	0	0	0	0	0	Derived from Ivanova et al. (2017)
98	Production of electricity by nuclear	0	0	0	1	0	0	0	0	0	0	0	0	Derived from Ivanova et al. (2017)
99	Production of electricity by hydro	0	0	0	1	0	0	0	0	0	0	0	0	Derived from Ivanova et al. (2017)
100	Production of electricity by wind	0	0	0	1	0	0	0	0	0	0	0	0	Derived from Ivanova et al. (2017)
101	Production of electricity by petroleum and other oil derivatives	0	0	0	1	0	0	0	0	0	0	0	0	Derived from Ivanova et al. (2017)
102	Production of electricity by biomass and waste	0	0	0	1	0	0	0	0	0	0	0	0	Derived from Ivanova et al. (2017)
103	Production of electricity by solar photovoltaic	0	0	0	1	0	0	0	0	0	0	0	0	Derived from Ivanova et al. (2017)
104	Production of electricity by solar thermal	0	0	0	1	0	0	0	0	0	0	0	0	Derived from Ivanova et al. (2017)
105	Production of electricity by tide, wave, ocean	0	0	0	1	0	0	0	0	0	0	0	0	Derived from Ivanova et al. (2017)
106	Production of electricity by Geothermal	0	0	0	1	0	0	0	0	0	0	0	0	Derived from Ivanova et al. (2017)
107	Production of electricity nec	0	0	0	1	0	0	0	0	0	0	0	0	Derived from Ivanova et al. (2017)
108	Transmission of electricity	0	0	0	0	0	0	0	0	0	0	0	0	Not directly consumed by households
109	Distribution and trade of electricity	0	0	0	1	0	0	0	0	0	0	0	0	Derived from Ivanova et al. (2017)
110	Manufacture of gas;	0	0	0	1	0	0	0	0	0	0	0	0	Derived from Ivanova et al. (2017)
111	Distribution of gaseous fuels through mains	0	0	0	1	0	0	0	0	0	0	0	0	Derived from Ivanova et al. (2017)
112	Steam and hot water supply	0	0	0	1	0	0	0	0	0	0	0	0	Derived from Ivanova et al. (2017)
113	Collection, purification and distribution of water (41)	0	0	0	1	0	0	0	0	0	0	0	0	Derived from Ivanova et al. (2017)
114	Construction (45)	0	0	0	1	0	0	0	0	0	0	0	0	Huysman et al., 2016; Schmidt, 2010; Ivanova et al., 2017.
115	Re-processing of secondary construction material into aggregates	0	0	0	1	0	0	0	0	0	0	0	0	By definition of the service and COICOP division
116	Sale, maintenance, repair of motor vehicles, motor vehicles parts, motorcycles, motor cycles parts and accessoiries	0	0	0	0	0	0	1	0	0	0	0	0	Derived from Ivanova et al. (2017)
117	Retail sale of automotive fuel	0	0	0	0	0	0	1	0	0	0	0	0	Derived from Ivanova et al. (2017)
118	Wholesale trade and commission trade, except of motor vehicles and motorcycles (51)	0.1666	0.0034	0.04	0.13	0.13	0.09	0	0.05	0.16	0.08	0	0.15	Derived from Schmidt (2010), using BIO IS (2012) as a complement
119	Retail trade, except of motor vehicles and motorcycles; repair of personal and household goods (52)	0.1666	0.0034	0.04	0.195	0.065	0.09	0	0.05	0.16	0.08	0	0.15	Derived from Schmidt (2010), using BIO IS (2012) as a complement
120	Hotels and restaurants (55)	0	0	0	0	0	0	0	0	0	0	1	0	By definition of the service and COICOP division
121	Transport via railways	0	0	0	0	0	0	1	0	0	0	0	0	Derived from Huysman et al. (2016) and Ivanova et al. (2017)
122	Other land transport	0	0	0	0	0	0	1	0	0	0	0	0	Derived from Huysman et al. (2016) and Ivanova et al. (2017)
123	Transport via pipelines	0	0	0	0	0	0	1	0	0	0	0	0	Derived from Huysman et al. (2016)
124	Sea and coastal water transport	0	0	0	0	0	0	1	0	0	0	0	0	Derived from Huysman et al. (2016) and Ivanova et al. (2017)
125	Inland water transport	0	0	0	0	0	0	1	0	0	0	0	0	Derived from Huysman et al. (2016) and Ivanova et al. (2017)
126	Air transport (62)	0	0	0	0	0	0	1	0	0	0	0	0	Derived from Huysman et al. (2016) and Ivanova et al. (2017)
127	Supporting and auxiliary transport activities; activities of travel agencies (63)	0	0	0	0	0	0	1	0	0	0	0	0	Derived from Ivanova et al. (2017)
128	Post and telecommunications (64)	0	0	0	0	0	0	0	1	0	0	0	0	Derived from Schmidt (2010)
129	Financial intermediation, except insurance and pension funding (65)	0	0	0	0	0	0	0	0	0	0	0	1	Derived from Huysman et al. (2016) and Ivanova et al. (2017)
130	Insurance and pension funding, except compulsory social security (66)	0	0	0	0	0	0	0	0	0	0	0	1	Derived from Huysman et al. (2016) and Ivanova et al. (2017)
131	Activities auxiliary to financial intermediation (67)	0	0	0	0	0	0	0	0	0	0	0	1	Derived from Huysman et al. (2016) and Ivanova et al. (2017)
132	Real estate activities (70)	0	0	0	1	0	0	0	0	0	0	0	0	Derived from Ivanova et al. (2017) and Schmidt (2010)
133	Renting of machinery and equipment without operator and of personal and household goods (71)	0	0	0	0	0.52	0	0	0.17	0.31	0	0	0	Derived from Schmidt (2010)
134	Computer and related activities (72)	0	0	0	0	0	0	0	0	1	0	0	0	Derived from Schmidt (2010)
135	Research and development (73)	0	0	0	0	0	0	0	0	0	1	0	0	Derived from Schmidt (2010)
136	Other business activities (74)	0	0	0	0.43	0	0	0	0	0.33	0	0	0.24	Derived from Schmidt (2010)
137	Public administration and defence; compulsory social security (75)	0	0	0	0	0	0.01	0	0	0	0	0	0.99	Derived from Schmidt (2010)
138	Education (80)	0	0	0	0	0	0	0	0	0	1	0	0	Derived from Schmidt (2010)
139	Health and social work (85)	0	0	0	0	0	0.42	0	0	0	0	0	0.58	Derived from Schmidt (2010)
140	Incineration of waste: Food	0	0	0	1	0	0	0	0	0	0	0	0	By definition of the service and COICOP division
141	Incineration of waste: Paper	0	0	0	1	0	0	0	0	0	0	0	0	By definition of the service and COICOP division
142	Incineration of waste: Plastic	0	0	0	1	0	0	0	0	0	0	0	0	By definition of the service and COICOP division
143	Incineration of waste: Metals and Inert materials	0	0	0	1	0	0	0	0	0	0	0	0	By definition of the service and COICOP division
144	Incineration of waste: Textiles	0	0	0	1	0	0	0	0	0	0	0	0	By definition of the service and COICOP division
145	Incineration of waste: Wood	0	0	0	1	0	0	0	0	0	0	0	0	By definition of the service and COICOP division
146	Incineration of waste: Oil/Hazardous waste	0	0	0	1	0	0	0	0	0	0	0	0	By definition of the service and COICOP division
147	Biogasification of food waste, incl. land application	0	0	0	1	0	0	0	0	0	0	0	0	By definition of the service and COICOP division
148	Biogasification of paper, incl. land application	0	0	0	1	0	0	0	0	0	0	0	0	By definition of the service and COICOP division
149	Biogasification of sewage slugde, incl. land application	0	0	0	1	0	0	0	0	0	0	0	0	By definition of the service and COICOP division
150	Composting of food waste, incl. land application	0	0	0	1	0	0	0	0	0	0	0	0	By definition of the service and COICOP division
151	Composting of paper and wood, incl. land application	0	0	0	1	0	0	0	0	0	0	0	0	By definition of the service and COICOP division
152	Waste water treatment, food	0	0	0	1	0	0	0	0	0	0	0	0	By definition of the service and COICOP division
153	Waste water treatment, other	0	0	0	1	0	0	0	0	0	0	0	0	By definition of the service and COICOP division
154	Landfill of waste: Food	0	0	0	1	0	0	0	0	0	0	0	0	By definition of the service and COICOP division
155	Landfill of waste: Paper	0	0	0	1	0	0	0	0	0	0	0	0	By definition of the service and COICOP division
156	Landfill of waste: Plastic	0	0	0	1	0	0	0	0	0	0	0	0	By definition of the service and COICOP division
157	Landfill of waste: Inert/metal/hazardous	0	0	0	1	0	0	0	0	0	0	0	0	By definition of the service and COICOP division
158	Landfill of waste: Textiles	0	0	0	1	0	0	0	0	0	0	0	0	By definition of the service and COICOP division
159	Landfill of waste: Wood	0	0	0	1	0	0	0	0	0	0	0	0	By definition of the service and COICOP division
160	Activities of membership organisation n.e.c. (91)	0	0	0	0.5	0	0	0	0	0.3	0	0	0.2	Derived from Schmidt (2010)
161	Recreational, cultural and sporting activities (92)	0	0	0	0	0	0	0	0	1	0	0	0	Derived from Schmidt (2010)
162	Other service activities (93)	0	0	0	0	0	0	0	0	0	0	0	1	By definition of the service and COICOP division
163	Private households with employed persons (95)	0	0	0	0	1	0	0	0	0	0	0	0	By definition of the service and COICOP division
164	Extra-territorial organizations and bodies	0	0	0	0	0	0	0	0	0	0	0	0	Not directly consumed by households

## Sheet: Emissions Allocation to COICOP
		COICOP divisions
	Elementary flows in EXIOBASE	Food and non-alcoholic beverages	Alcoholic beverages, tobacco and narcotics	Clothing and footwear	Housing, water, electricity, gas and other fuels	Furnishings, household equipment and routine household maintenance	Health	Transport	Communications	Recreation and culture	Education	Restaurants and hotels	Miscellaneous goods and services	Reference and comments
Emissions (to air, unless specified)	Carbon dioxide, fossil	0	0	0	0.456333	0	0	0.543667	0	0	0	0	0	Eurostat, 2018. By assumption, the share relative to "Other activities by households" (1%) in Eurostat is reallocated to Housing and Transport COICOP divisions.
	Carbon dioxide, biogenic	-	-	-	-	-	-	-	-	-	-	-	-	No effect on impact assessment (characterization factors set to 0)
	nitrous oxide	0.22114	0	0	0.353802	0	0	0.425058	0	0	0	0	0	Eurostat, 2018. By assumption, the share relative to "Other activities by households" (22% in Eurostat) is reallocated to Food and non-alcoholic beverages in COICOP nomenclature.
	methane	0.36672	0	0	0.576123	0	0	0.0571573	0	0	0	0	0	Eurostat, 2018. By assumption, the share relative to "Other activities by households" (37% in Eurostat) is reallocated to Food and non-alcoholic beverages in COICOP nomenclature.
	HFCs	-	-	-	-	-	-	-	-	-	-	-	-	No direct emissions from households
	PFCs	-	-	-	-	-	-	-	-	-	-	-	-	No direct emissions from households
	sulfur hexafluoride	-	-	-	-	-	-	-	-	-	-	-	-	No direct emissions from households
	nitrogen oxides	0	0	0	0.232812	0	0	0.767188	0	0	0	0	0	Eurostat, 2018. By assumption, the share relative to "Other activities by households" (1%) in Eurostat is reallocated to Housing and Transport COICOP divisions.
	sulfur oxides	0	0	0	0.989225	0	0	0.0107753	0	0	0	0	0	Eurostat, 2018. By assumption, the share relative to "Other activities by households" (2%) in Eurostat is reallocated to Housing and Transport COICOP divisions.
	ammonia	0	0	0	0.406885	0	0	0.441653	0	0	0	0	0.151463	Eurostat, 2018. By assumption, the share relative to "Other activities by households" (30%) in Eurostat is reallocated to Housing and Miscellaneous goods COICOP divisions (50% each).
	non-methane volatile organic compounds	0	0	0	0.396329	0.0870667	0	0.341022	0	0	0	0	0.175582	Eurostat, 2018. With reallocation of the share relative to "Other activities by households" (39% in Eurostat) to other COICOP divisions considering data on emissions of NMVOCs from the use of paints and solvent containing products by Dutch households in 2008 (BIM, 2010)
	carbon monoxide, fossil	0	0	0	0.628188	0	0	0.371812	0	0	0	0	0	Eurostat, 2018. By assumption, the share relative to "Other activities by households" (6%) in Eurostat is reallocated to Housing and Transport COICOP divisions.
	CFCs	-	-	-	-	-	-	-	-	-	-	-	-	No direct emissions from households
	HCFCs	-	-	-	-	-	-	-	-	-	-	-	-	No direct emissions from households
	lead	0	0	0	0.473226	0	0	0.526774	0	0	0	0	0	EEA, 2017a. Approximation based on EEA data relative to the EEA-33 region for the year 2015, considering emissions from Road transport on the one hand, and emissions from Commercial, institutionnal and households (principally occuring from fuel combustion) on the other hand.
	cadmium	0	0	0	0.812918	0	0	0.187082	0	0	0	0	0	EEA, 2017a. Approximation based on EEA data relative to the EEA-33 region for the year 2015, considering emissions from Road transport on the one hand, and emissions from Commercial, institutionnal and households (principally occuring from fuel combustion) on the other hand.
	mercury	0	0	0	0.773251	0	0	0.226749	0	0	0	0	0	EEA, 2017a. Approximation based on EEA data relative to the EEA-33 region for the year 2015, considering emissions from Road transport on the one hand, and emissions from Commercial, institutionnal and households (principally occuring from fuel combustion) on the other hand.
	arsenic	0	0	0	0.812918	0	0	0.187082	0	0	0	0	0	Set equivalent to values relative to Cadmium, by assumption.
	chromium	0	0	0	0.812918	0	0	0.187082	0	0	0	0	0	Set equivalent to values relative to Cadmium, by assumption.
	copper	0	0	0	0.812918	0	0	0.187082	0	0	0	0	0	Set equivalent to values relative to Cadmium, by assumption.
	nickel	0	0	0	0.812918	0	0	0.187082	0	0	0	0	0	Set equivalent to values relative to Cadmium, by assumption.
	selenium	0	0	0	0.812918	0	0	0.187082	0	0	0	0	0	Set equivalent to values relative to Cadmium, by assumption.
	zinc	0	0	0	0.812918	0	0	0.187082	0	0	0	0	0	Set equivalent to values relative to Cadmium, by assumption.
	aldrin	-	-	-	-	-	-	-	-	-	-	-	-	No direct emissions from households
	chlordane	-	-	-	-	-	-	-	-	-	-	-	-	No direct emissions from households
	kepone	-	-	-	-	-	-	-	-	-	-	-	-	No direct emissions from households
	dieldrin	-	-	-	-	-	-	-	-	-	-	-	-	No direct emissions from households
	endrin	-	-	-	-	-	-	-	-	-	-	-	-	No direct emissions from households
	heptachlor	-	-	-	-	-	-	-	-	-	-	-	-	No direct emissions from households
	hexabromobiphenyl	-	-	-	-	-	-	-	-	-	-	-	-	No direct emissions from households
	mirex	-	-	-	-	-	-	-	-	-	-	-	-	No direct emissions from households
	toxaphene	-	-	-	-	-	-	-	-	-	-	-	-	No direct emissions from households
	hexachlorocyclohexane	-	-	-	-	-	-	-	-	-	-	-	-	No direct emissions from households
	DDT	-	-	-	-	-	-	-	-	-	-	-	-	No direct emissions from households
	polychlorinated biphenyls	0	0	0	0.807732	0	0	0.192268	0	0	0	0	0	EEA, 2017b. Approximation based on EEA data relative to the EEA-33 region for the year 2015, considering emissions from Road transport on the one hand, and emissions from Commercial, institutionnal and households (principally occuring from fuel combustion) on the other hand.
	dioxin	-	-	-	-	-	-	-	-	-	-	-	-	No direct emissions from households
	particles (PM2.5 - PM10)	0	0	0	0.834948	0	0	0.165052	0	0	0	0	0	Eurostat, 2018. By assumption, the share relative to "Other activities by households" (12%) in Eurostat is reallocated to Housing and Transport COICOP divisions.
	polycyclic aromatic hydrocarbons	-	-	-	-	-	-	-	-	-	-	-	-	No direct emissions from households
	benzene	-	-	-	-	-	-	-	-	-	-	-	-	No direct emissions from households
	butadiene	-	-	-	-	-	-	-	-	-	-	-	-	No direct emissions from households
	formaldehyde	-	-	-	-	-	-	-	-	-	-	-	-	No direct emissions from households
	PM2.5	0	0	0	0.866812	0	0	0.133188	0	0	0	0	0	Eurostat, 2018. By assumption, the share relative to "Other activities by households" (13%) in Eurostat is reallocated to Housing and Transport COICOP divisions.
	furan	-	-	-	-	-	-	-	-	-	-	-	-	No direct emissions from households
	benzo[a]pyrene	0	0	0	0.958867	0	0	0.0411331	0	0	0	0	0	EEA, 2017b. Approximation based on EEA data relative to polycyclic aromatic hydrocarbons (PAH) in the EEA-33 region for the year 2015, considering emissions from Road transport on the one hand, and emissions from Commercial, institutionnal and households (principally occuring from fuel combustion) on the other hand.
	PBDEs (exiobase name)	-	-	-	-	-	-	-	-	-	-	-	-	No direct emissions from households
	benzo[b]fluoranthene	0	0	0	0.958867	0	0	0.0411331	0	0	0	0	0	EEA, 2017b. Approximation based on EEA data relative to PAH in the EEA-33 region for the year 2015, considering emissions from Road transport on the one hand, and emissions from Commercial, institutionnal and households (principally occuring from fuel combustion) on the other hand.
	benzo[k]fluoranthene	0	0	0	0.958867	0	0	0.0411331	0	0	0	0	0	EEA, 2017b. Approximation based on EEA data relative to PAH in the EEA-33 region for the year 2015, considering emissions from Road transport on the one hand, and emissions from Commercial, institutionnal and households (principally occuring from fuel combustion) on the other hand.
	indeno(1,2,3-cd)pyrene	0	0	0	0.958867	0	0	0.0411331	0	0	0	0	0	EEA, 2017b. Approximation based on EEA data relative to PAH in the EEA-33 region for the year 2015, considering emissions from Road transport on the one hand, and emissions from Commercial, institutionnal and households (principally occuring from fuel combustion) on the other hand.
	hexachlorobenzene	0	0	0	0.904513	0	0	0.0954872	0	0	0	0	0	EEA, 2017b. Approximation based on EEA data relative to the EEA-33 region for the year 2015, considering emissions from Road transport on the one hand, and emissions from Commercial, institutionnal and households (principally occuring from fuel combustion) on the other hand.
	PCDD/F (dioxins and furans)	0	0	0	0.905978	0	0	0.0940215	0	0	0	0	0	EEA, 2017b. Approximation based on EEA data relative to the EEA-33 region for the year 2015, considering emissions from Road transport on the one hand, and emissions from Commercial, institutionnal and households (principally occuring from fuel combustion) on the other hand.
	TSP (total suspended particulate)	0	0	0	0.834948	0	0	0.165052	0	0	0	0	0	By assumption, set equivalent to PM2.5 - PM10.
	nitrogen, to water	-	-	-	-	-	-	-	-	-	-	-	-	No direct emissions from households
	phosphorus, total, to water	-	-	-	-	-	-	-	-	-	-	-	-	No direct emissions from households
	biological oxygen demand, to water	-	-	-	-	-	-	-	-	-	-	-	-	No direct emissions from households
	nitrogen, to soil	-	-	-	-	-	-	-	-	-	-	-	-	No direct emissions from households
	phosphorus, total, to soil	-	-	-	-	-	-	-	-	-	-	-	-	No direct emissions from households
	cadmium, to soil	-	-	-	-	-	-	-	-	-	-	-	-	No direct emissions from households
	copper, to soil	-	-	-	-	-	-	-	-	-	-	-	-	No direct emissions from households
	zinc, to soil	-	-	-	-	-	-	-	-	-	-	-	-	No direct emissions from households
	lead, to soil	-	-	-	-	-	-	-	-	-	-	-	-	No direct emissions from households
	mercury, to soil	-	-	-	-	-	-	-	-	-	-	-	-	No direct emissions from households
	chromium, to soil	-	-	-	-	-	-	-	-	-	-	-	-	No direct emissions from households
	nickel, to soil	-	-	-	-	-	-	-	-	-	-	-	-	No direct emissions from households
Resource use	Chemical and fertilizer minerals	-	-	-	-	-	-	-	-	-	-	-	-	No direct use from households
	slate	-	-	-	-	-	-	-	-	-	-	-	-	No direct use from households
	peat	-	-	-	-	-	-	-	-	-	-	-	-	No direct use from households
	Marine fish catch	-	-	-	-	-	-	-	-	-	-	-	-	No direct use from households
	carbon dioxide	-	-	-	-	-	-	-	-	-	-	-	-	No direct use from households
	uranium	-	-	-	-	-	-	-	-	-	-	-	-	No direct use from households
	iron	-	-	-	-	-	-	-	-	-	-	-	-	No direct use from households
	copper	-	-	-	-	-	-	-	-	-	-	-	-	No direct use from households
	nickel	-	-	-	-	-	-	-	-	-	-	-	-	No direct use from households
	aluminium	-	-	-	-	-	-	-	-	-	-	-	-	No direct use from households
	oxygen	-	-	-	-	-	-	-	-	-	-	-	-	No effect on impact assessment
	Gravel and sand	-	-	-	-	-	-	-	-	-	-	-	-	No direct use from households
	stone	-	-	-	-	-	-	-	-	-	-	-	-	No direct use from households
	Minerals nec. (incl nitrogen and hydrogen) (exiobase name)	-	-	-	-	-	-	-	-	-	-	-	-	No direct use from households
	Aquatic plants	-	-	-	-	-	-	-	-	-	-	-	-	No direct use from households
	Inland waters fish catch	-	-	-	-	-	-	-	-	-	-	-	-	No direct use from households
	Other (e.g. Aquatic mammals)	-	-	-	-	-	-	-	-	-	-	-	-	No direct use from households
	crude oil	-	-	-	-	-	-	-	-	-	-	-	-	No direct use from households
	natural gas	-	-	-	-	-	-	-	-	-	-	-	-	No direct use from households
	Natural gas liquids	-	-	-	-	-	-	-	-	-	-	-	-	No direct use from households
	Other non-ferrous metal ores	-	-	-	-	-	-	-	-	-	-	-	-	No direct use from households
	Clays and kaolin	-	-	-	-	-	-	-	-	-	-	-	-	No direct use from households
	Limestone, gypsum, chalk, dolomite	-	-	-	-	-	-	-	-	-	-	-	-	No direct use from households
	Other minerals	-	-	-	-	-	-	-	-	-	-	-	-	No direct use from households
	Salt	-	-	-	-	-	-	-	-	-	-	-	-	No direct use from households
	Anthracite	-	-	-	-	-	-	-	-	-	-	-	-	No direct use from households
	Coking coal	-	-	-	-	-	-	-	-	-	-	-	-	No direct use from households
	Other bituminous coal	-	-	-	-	-	-	-	-	-	-	-	-	No direct use from households
	Sub-bituminous coal	-	-	-	-	-	-	-	-	-	-	-	-	No direct use from households
	brown coal	-	-	-	-	-	-	-	-	-	-	-	-	No direct use from households
	gold	-	-	-	-	-	-	-	-	-	-	-	-	No direct use from households
	lead	-	-	-	-	-	-	-	-	-	-	-	-	No direct use from households
	PGM ores	-	-	-	-	-	-	-	-	-	-	-	-	No direct use from households
	silver	-	-	-	-	-	-	-	-	-	-	-	-	No direct use from households
	tin	-	-	-	-	-	-	-	-	-	-	-	-	No direct use from households
	zinc	-	-	-	-	-	-	-	-	-	-	-	-	No direct use from households
Water consumption	Water Consumption Blue	0	0	0	1	0	0	0	0	0	0	0	0	By definition of the COICOP division
	Water Consumption Green	-	-	-	-	-	-	-	-	-	-	-	-	No direct use from households
	Water Withdrawal Blue	-	-	-	-	-	-	-	-	-	-	-	-	No effect on impact assessment
Land use	arable	-	-	-	-	-	-	-	-	-	-	-	-	No direct use from households
	forest	0	0	0	1	0	0	0	0	0	0	0	0	By definition of the COICOP division
	grassland/pasture/meadow	-	-	-	-	-	-	-	-	-	-	-	-	No direct use from households
	Used Other land (exiobase name)	0	0	0	1	0	0	0	0	0	0	0	0	By definition of the COICOP division
	urban	0	0	0	1	0	0	0	0	0	0	0	0	By definition of the COICOP division

## Sheet: References
	List of references used in this Supporting Information document
	BIM, 2010. NMVOC emissions through domestic solvent use and the use of paints in the Brussels Capital Region MAIN REPORT. Brussels Instituut voor Milieubeheer (BIM/IBGE) Project number – 11-005441 | Version E | 02-11-2010. http://document.environnement.brussels/opac_css/elecfile/STUD_2010_NMVOC
	Eurostat, 2018. Air emissions accounts by NACE Rev. 2 activity. http://ec.europa.eu/eurostat/en/web/products-datasets/-/ENV_AC_AINAH_R2
	EEA, 2017a. Heavy metal emissions. Published 15 Aug 2017. Last modified 02 Oct 2017. Available at: https://www.eea.europa.eu/data-and-maps/indicators/eea32-heavy-metal-hm-emissions-1/assessment-8
	EEA, 2017b. Persistent organic pollutant emissions. Published 15 Aug 2017. Last modified 02 Oct 2017. Available at: https://www.eea.europa.eu/data-and-maps/indicators/eea32-persistent-organic-pollutant-pop-emissions-1/assessment-8
	Huysman, S., Schaubroeck, T., Goralczyk, M., Schmindt, J., Dewulf, J., 2016. Quantifying the environmental impacts of a European citizen through a macro-economic approach, a focus on climate change and resource consumption. J. Clean. Prod. 124, 217–225. http://dx.doi.org/10.1016/j.jclepro.2016.02.098.
	Ivanova, D., Vita, G., Steen-Olsen, K., Stadler, K., Melo, P.C., Wood, R., Hertwitch, E.G., 2017. Mapping the carbon footprint of EU regions. Environ. Res. Lett. 28, 054013. http://dx.doi.org/10.1088./1748.9326/aa6da9.
	Schmidt, J., 2010. Documentation of the data consolidation and calibration exercise, and the scenario parameterization. Deliverable n° 6-1 of the EU FP6-project FORWAST. Retrieved from http://forwast.brgm.fr/.
